# Supplementary material for: Is Increasing Diet Diversity of Animal-Source Foods Related to Better Health-Related Quality of Life among Chinese Men and Women?
Source: Nutrients. 2023 Sep 27;15(19):4183. doi: 10.3390/nu15194183 (PMC10574670; doi:10.3390/nu15194183)
Supplement: Supplementary file 1 [file nutrients-15-04183-s001.zip]

Archive with 1 entries (1 files):
- nutrients-2594406-supplementary.pdf
